# Supplementary material for: Analysis of Tumor Heterogeneity and Cancer Gene Networks Using Deep Sequencing of MMTV-Induced Mouse Mammary Tumors
Source: PLoS One. 2013 May 14;8(5):e62113. doi: 10.1371/journal.pone.0062113 (PMC3653918; doi:10.1371/journal.pone.0062113)
Supplement: Table S1 — List of previously identified MMTV Common Insertion Sites. This table lists previously identified MMTV CISs in the literature that were compared to the ones identified in this study. (XLS) [file pone.0062113.s003.xls]

## Sheet: Published CISs
Gene name	Genome location	Ensembl gene ID	Reference
AC113999.3	Chr 16: 40,071,781-40,071,942	ENSMUSG00000078094	RTCGD
Astn2	Chr 4: 65,041,837-66,065,656	ENSMUSG00000028373	Theodoru et al, 2007
Atp2b1	Chr 10: 98,377,804-98,486,420	ENSMUSG00000019943	Theodoru et al, 2007
B4galt5	Chr 2: 167,123,944-167,174,678	ENSMUSG00000017929	RTCGD
Bart1/Arl2bp	Chr 8: 97,190,551-97,198,317	ENSMUSG00000031776	Chatterjee et al, 2002
Cd44	Chr 2: 102,651,298-102,741,822	ENSMUSG00000005087	Chatterjee et al, 2002
Cdh23	Chr 10: 59,765,496-60,159,238	ENSMUSG00000012819	Chatterjee et al, 2002
Centg2	Chr 1: 91,351,381-91,791,852	ENSMUSG00000055013	Theodoru et al, 2007
CJ11	Chr 14: 22,839,101-23,875,256	ENSMUSG00000063458	Theodoru et al, 2007
Col5a1	Chr 2: 27,742,205-27,893,044	ENSMUSG00000026837	Chatterjee et al, 2002
Cul4b	Chr X: 35,886,451-35,929,373	ENSMUSG00000031095	RTCGD
Cyp19a1	Chr 9: 54,013,744-54,041,329	ENSMUSG00000032274	Durgam et al, 1994
Dpp10	Chr 1: 125,228,719-125,942,136	ENSMUSG00000036815	Theodoru et al, 2007
Egr3	Chr 14: 70,477,252-70,479,964	ENSMUSG00000033730	Theodoru et al, 2007
Eif3e	Chr 15: 43,081,586-43,114,282	ENSMUSG00000022336	Marchetti 1995
Eras	Chr X: 7,501,402-7,505,626	ENSMUSG00000031160	Theodoru et al, 2007
Fgf10	Chr 13: 119,503,841-119,580,918	ENSMUSG00000021732	Theodoru et al, 2007
Fgf3	Chr 7: 152,024,500-152,030,341	ENSMUSG00000031074	Theodoru et al, 2007
Fgf4	Chr 7: 152,047,291-152,051,148	ENSMUSG00000050917	Theodoru et al, 2007
Fgf6	Chr 6: 126,965,604-126,978,197	ENSMUSG00000000183	Theodoru et al, 2007
Fgf8 / Fbwx4)	Chr 19: 45,652,747-45,734,683	ENSMUSG00000025219	Theodoru et al, 2007
Fgfr2	Chr 7: 137,305,967-137,410,322	ENSMUSG00000030849	Theodoru et al, 2007
Foxc2	Chr 8: 123,640,483-123,642,792	ENSMUSG00000046714	Theodoru et al, 2007
Foxl1	Chr 8: 123,651,862-123,652,872	ENSMUSG00000043867	RTCGD
Galgt1/B4galnt1	Chr 10: 126,602,281-126,609,386	ENSMUSG00000006731	Chatterjee et al, 2002
Gse1	Chr 8: 123,012,766-123,105,276	ENSMUSG00000031822	Theodoru et al, 2007
Igf2	Chr 7: 149,836,673-149,852,721	ENSMUSG00000048583	Theodoru et al, 2007
Irs4	Chr X: 138,145,543-138,159,760	ENSMUSG00000054667	Chatterjee et al, 2002
Jmjd1c	Chr 10: 66,648,728-66,719,066	ENSMUSG00000037876	Theodoru et al, 2007
Klf15	Chr 6: 90,412,583-90,425,229	ENSMUSG00000030087	Theodoru et al, 2007
Lamb1-1	Chr 12: 31,950,159-32,014,504	ENSMUSG00000002900	Theodoru et al, 2007
Map3K8	Chr 18: 4,331,325-4,352,951	ENSMUSG00000024235	Theodoru et al, 2007
Ndk2	Chr 13: 74,173,943-74,199,725	ENSMUSG00000021567	Theodoru et al, 2007
Nod1	Chr 6: 54,873,943-54,922,607	ENSMUSG00000038058	Chatterjee et al, 2002
Notch1	Chr 2: 26,313,556-26,365,177	ENSMUSG00000026923	Dievart et al, 1999
Notch4	Chr 17: 34,701,240-34,725,476	ENSMUSG00000015468	Theodoru et al, 2007
Odz1	Chr X: 39,881,043-40,627,963	ENSMUSG00000016150	Theodoru et al, 2007
Olig1	Chr 16: 91,270,017-91,272,174	ENSMUSG00000046160	Chatterjee et al, 2002
Olig2	Chr 16: 91,225,817-91,228,920	ENSMUSG00000039830	Chatterjee et al, 2002
Pde1b	Chr 15: 103,333,729-103,360,483	ENSMUSG00000022489	Chatterjee et al, 2002
Pdgfra	Chr 5: 75,548,361-75,594,218	ENSMUSG00000029231	Chatterjee et al, 2002
Pdgfrb	Chr 18: 61,204,804-61,244,713	ENSMUSG00000024620	Theodoru et al, 2007
Pros1	Chr 16: 62,854,160-62,929,166	ENSMUSG00000022912	RTCGD
Ptgis	Chr 15: 42,852,357-43,002,364	ENSMUSG00000017969	Theodoru et al, 2007
Rreb1	Chr 13: 37,917,908-38,043,863	ENSMUSG00000039087	Theodoru et al, 2007
Rspo2	Chr 15: 42,852,357-43,002,364	ENSMUSG00000051920	Theodoru et al, 2007
Rspo3	Chr 10: 29,172,915-29,255,631	ENSMUSG00000019880	Theodoru et al, 2007
Sfmbt2	Chr 2: 10,292,074-10,516,880	ENSMUSG00000061186	Theodoru et al, 2007
Twik2/ Kcnk6	Chr 7: 30,006,947-30,017,541	ENSMUSG00000046410	Chatterjee et al, 2002
Uncx4.1	Chr 5: 140,019,880-140,023,728	ENSMUSG00000029546	Chatterjee et al, 2002
Wnt1	Chr 15: 98,620,288-98,624,260	ENSMUSG00000022997	Theodoru et al, 2007
Wnt3	Chr 11: 103,635,489-103,679,274	ENSMUSG00000000125	Theodoru et al, 2007
Wnt3a	Chr 11: 59,061,556-59,104,254	ENSMUSG00000009900	Theodoru et al, 2007
